# Supplementary material for: Comparison of Effectiveness between Tension-Free Vaginal Tape (TVT) and Trans-Obturator Tape (TOT) in Patients with Stress Urinary Incontinence and Intrinsic Sphincter Deficiency
Source: PLoS One. 2016 May 26;11(5):e0156306. doi: 10.1371/journal.pone.0156306 (PMC4882043; doi:10.1371/journal.pone.0156306)
Supplement: S1 File — (XLSX) [file pone.0156306.s001.xlsx]

## Sheet: Sheet1
A02_Opmethod(1=TVT,2=TOT)	A16_SurgicalFailure	B01_Age	B02_Height	B03_Weight	B04_BMI	B05_MUCP	B06_DO	B07_VLPP	B08_CystoceleGrade	B09_CystoceleAa	B10_Cystocele_Ba	B11_Qtip	B12_StameyGrade	B13_Urgency	B14_UrgeIncontinence	B15_padtest	B31_HTN	B32_DM	B34_Hystrectomy	C01_UFM_Qmax_0	C11_UFM_VV_0	C21_UFM_PVR_0
1	0	42	162	45.6	17.4	61	0	47	2	-1	-1	18	3	0	0	122	0	0	0	20.7	496	42
1	0	47	149	45	20.3	81	0	52	1	-1	-2	20	3	0	0	35	0	0	0	13.7	274	20
1	0	45	149	69	31.1	53	0	51	2	-1	-2	20	2	1	0	106	0	0	0	22	418	5
1	0	51	149.1	58.1	26.1	71	0	50	1	-2	-2	20	3	1	1	150	1	0	0	29.4	504	10
1	0	49	160.1	58.8	22.9	44	0	58	1	-2	-2	20	3	1	1	30	0	0	0	17.4	198	30
2	0	55	162.5	55.5	21	38	1	38	2	-1	-1	20	2	0	0	3	1	0	0	10.2	156	100
2	0	69	154.6	60	25.1	55	0	47	1	-2	-2	20	2	1	1	15	0	0	1	17.2	197	6
2	0	44	163.8	56	20.9	61	0	54	0	-3	-3	20	3	0	1	10	0	0	0	24.2	172	4
1	0	53	154	63.1	26.6	61	0	36	2	-1	-1	25	2	1	1	4.3	0	0	0	22.4	510	35
1	0	40	163.6	62.9	23.5	106	0	43	2	-1	-2	25	3	1	1	150	0	0	0	21.9	424	10
1	0	45	166	68	24.7	61	0	56	1	0	-1	25	2	0	1	40	0	0	0	22.7	465	10
1	0	50	146.2	66.7	31.2	50	0	42	1	-2	-1	30	3	1	1	80	1	0	0	18.2	305	40
1	0	46	147.6	44.3	20.3	37	0	57	2	-1	-2	30	2	0	0	28	0	0	0	10.4	319	10
1	0	42	163.6	68.9	25.7	81	0	34	1	-2	-2	30	3	1	1	106	0	0	0	38.4	428	0
1	0	46	154.2	58.8	24.7	93	1	55	2	1	0	30	2	0	0	24	0	0	0	15.8	257	0
1	0	45	156.9	65.9	26.7	91	0	47	1	-1	-2	30	3	1	1	30	1	0	0	8.8	335	20
1	0	56	158.2	53.4	21.3	24	0	32	1	-2	-3	30	3	0	0	60	0	0	0	33.3	232	0
1	0	73	147	44.3	20.5	21	1	23	2	-1	-1	30	3	1	1	80	0	0	0	20.2	235	0
1	0	52	151.8	58.1	25.2	89	0	25	2	-1	-1	30	3	1	1	30	0	0	0	16.7	238	20
1	0	51	151.8	46.5	20.2	27	0	53	2	-1	-3	30	2	1	1	100	0	0	1	27.1	244	20
1	0	85	154.7	69.1	28.9	31	0	46	0	-3	-3	30	3	1	1	25	1	1	0	24.8	283	3
1	0	46	148.5	53.3	24.2	64	0	47	1	-2	-2	30	3	1	0	18	0	0	0	17.2	236	0
1	0	51	159	57	22.5	23	1	40	1	-2	-2	30	3	0	1	36	1	0	0	7.7	103	4
2	0	43	158.5	59.2	23.6	51	0	51	2	-1	-2	30	2	0	0	22	0	0	0	19.6	150	11
2	0	72	147.9	54.9	25.1	71	0	44	1	0	-1	30	3	1	1	48	0	0	0	12.7	142	110
2	0	41	168.4	58.9	20.8	68	1	48	1	-2	-3	30	2	1	0	40	0	0	0	30.7	200	0
2	1	58	156.9	60.8	24.7	30	1	59	1	-2	-2	30	1	0	1	10	1	0	0	10	322	26
1	0	46	159.4	60.2	23.7	38	0	44	1	-2	-2	35	2	0	0	108	0	0	0	13.5	526	95
1	0	41	155	55.6	23.1	46	0	50	0	-3	-3	35	2	0	0	122	0	0	0	17.2	464	0
1	0	52	158.1	59.6	23.8	71	0	31	2	-1	-2	35	3	1	1	108	0	0	1	25.5	302	5
1	0	50	153.5	51.9	22	40	0	57	1	-2	-3	35	2	0	0	50	0	0	0	11.5	448	0
1	0	71	154	58	24.5	23	1	53	1	-2	-3	35	3	1	1	45	1	0	0	20.4	205	30
1	0	50	151.3	44.1	19.3	31	1	37	1	-2	-2	40	3	1	1	180	1	0	0	21.2	416	10
1	0	47	156	66	27.1	95	0	50	1	-2	-3	40	3	1	0	14	0	0	0	16.4	503	20
1	0	74	151.7	61.1	26.6	43	0	43	1	-2	-2	40	2	0	0	30	0	0	0	22	418	0
1	0	55	157.3	53.2	21.5	56	0	46	0	-3	-4	40	2	0	0	30	0	0	0	20.9	223	10
1	0	50	156.9	70	28.4	25	0	45	1	-1	-2	40	3	0	0	50	0	0	0	31.7	441	0
1	0	38	166.6	57.1	20.6	86	0	43	1	-2	-3	40	3	1	0	10	0	0	0	27.4	246	0
1	0	52	157.7	53.5	21.5	56	0	54	1	-2	-1	40	3	0	0	7	0	0	0	19.5	172	0
1	0	67	143	51	24.9	54	0	29	1	-2	-2	40	3	1	0	13	0	0	0	17.4	275	0
1	0	53	157.9	55.3	22.2	84	0	46	0	-2	-3	40	3	1	1	5	0	0	0	20.2	200	0
1	0	64	156.8	64.8	26.4	59	0	47	1	-1	-2	40	3	1	0	28.9	0	0	0	16.2	210	20
1	0	68	153	75.5	32.3	70	0	45	2	-1	-2	40	2	1	1	70	1	0	0	20.7	172	0
1	0	59	163.5	67.9	25.4	36	0	45	0	-2	2	40	2	1	1	4	0	0	0	15.9	193	30
1	0	57	155.9	51.4	21.1	44	0	45	1	-2	-3	40	3	0	0	10	0	0	1	34	298	10
1	0	68	165	70	25.7	36	0	55	1	-2	-2	40	1	1	1	86	0	1	1	3.2	12	232
2	0	54	151.3	61	26.6	93	0	44	1	-2	-1	40	2	0	0	150	0	0	0	51.9	228	0
2	0	49	155	58.8	24.5	55	0	46	2	-1	-1	40	3	1	0	22	1	0	0	33.2	266	30
2	0	59	153	52.9	22.6	84	0	45	2	-1	0	40	3	1	1	9	0	0	0	11.4	185	15
2	0	72	146	53	24.9	21	0	38	1	-2	-2	40	3	1	1	100	1	0	0	20.1	173	30
2	0	70	147	66	30.5	31	0	39	1	-1	-2	40	2	1	1	30	1	0	0	23.2	240	10
2	0	70	148.6	61.8	28	27	0	30	1	-2	-2	40	2	1	0	14.3	1	0	0	20.5	239	20
2	0	58	163.2	61.1	22.9	71	0	58	0	-2	-3	40	2	1	1	86	0	0	0	24.2	255	0
2	1	65	160	61.9	24.2	12	0	33	1	-2	-3	40	3	0	0	12	0	0	0	59.7	243	0
1	0	48	161	71.9	27.7	53	0	59	2	0	-1	45	3	1	1	56.2	1	0	1	14.3	409	0
1	0	55	152	62	26.8	40	0	48	1	-2	-2	45	3	1	1	150	1	0	0	23.2	399	10
1	0	62	151	56	24.6	56	0	50	2	0	0	45	3	0	0	10	1	0	0	22.9	369	20
1	0	61	155.2	55.3	23	55	0	47	1	-1	-3	45	1	1	0	150	1	0	0	21.9	338	0
1	0	49	158.3	48.4	19.3	58	0	48	1	-1	-2	45	3	0	0	36	0	1	0	53.8	268	0
1	0	61	149	56.1	25.3	52	0	50	1	-2	-2	50	3	1	1	26	0	1	1	25.3	471	0
1	0	68	146	51.1	23.9	93	0	41	1	-1	-2	50	3	0	1	50	0	0	1	9.7	367	20
1	0	51	153.7	56.2	23.8	61	0	54	2	0	0	50	3	0	0	35	0	0	0	9.9	113	40
1	0	60	164	72.5	26.9	38	0	53	1	-2	-3	50	2	1	0	60	1	0	0	35.5	423	0
1	0	32	151.8	52.1	22.6	58	0	51	2	0	-1	50	2	0	0	18	0	0	0	22.7	425	0
1	0	66	159.4	59.4	23.4	24	0	59	1	-1	-3	50	2	1	0	60	0	1	0	8.5	203	40
1	0	63	154.4	63.4	26.6	49	0	43	2	-1	-3	50	3	1	0	120	1	0	0	27.9	258	10
1	0	49	161.5	71.2	27.3	29	0	55	0	-3	-4	50	2	0	0	8	0	0	0	26.1	221	20
1	0	70	151.8	67.5	29.3	21	0	30	1	0	-1	50	3	1	0	4	1	0	0	30.1	218	30
1	0	69	156.8	71.2	29	54	0	50	1	-2	-2	50	2	1	1	7	1	1	0	21.6	180	10
1	0	58	151	72	31.6	37	0	35	1	-2	-1	50	2	0	0	2	1	1	0	9.9	238	7
2	0	55	156	54.6	22.4	36	0	53	2	0	-1	50	3	1	1	17	0	0	0	21.6	150	20
2	0	58	154	63	26.6	16	0	50	1	-2	-2	50	2	1	0	30	0	0	0	17.2	247	10
2	0	49	157	60.9	24.7	38	0	30	1	-2	-2	50	2	0	0	130	0	0	0	31.8	283	0
2	0	48	156.4	50	20.4	49	0	53	0	-2	-3	50	3	1	0	80	0	0	0	14.7	241	10
2	0	67	156.5	56.5	23	48	0	49	1	-2	-2	50	3	0	0	72	0	0	0	21.9	208	13
2	0	59	148.7	64.8	29.3	70	0	50	1	-2	-1	50	3	0	1	70	1	1	0	28.3	328	10
1	1	52	155.2	53.4	22.2	96	0	34	1	-2	-2	50	3	1	0	2	0	0	0	15.2	242	10
2	1	55	159.4	55.1	21.7	41	0	33	1	-2	-2	50	3	1	1	52	0	0	0	15.7	126	20
2	1	70	151.2	78.6	34.4	39	1	51	2	-1	-1	50	3	1	1	3	1	0	0	22	178	6
2	1	48	151	69.5	30.5	58	0	54	1	-2	-2	50	2	1	1	23	0	0	0	30.7	259	12
1	0	53	158.9	66	26.1	52	0	26	1	-2	-3	55	2	1	0	68	0	0	0	20.2	48	10
1	0	44	152.3	56.6	24.4	80	0	57	1	-1	-2	55	2	0	0	40	0	0	0	24.7	242	0
1	0	57	156.9	73.1	29.7	72	0	59	2	-1	-1	60	3	1	1	18	0	0	0	31.8	536	20
1	0	44	158.8	67.7	26.8	72	0	48	0	-3	-4	60	2	1	1	35	0	0	0	16.6	290	15
1	0	58	151	55.5	24.3	47	0	58	1	-1	-2	60	3	0	0	24	0	0	0	16.6	480	30
1	0	58	161.1	66.3	25.5	38	0	53	2	-1	-2	60	2	0	1	50	0	0	0	7.2	380	10
1	0	47	159.1	60.5	23.9	94	0	51	1	-2	-2	60	3	1	0	40	0	0	0	18.6	500	40
1	0	49	157.6	60.7	24.4	42	0	56	2	0	-1	60	3	1	1	70	0	0	0	33.3	227	0
1	0	62	148.6	58	26.3	34	0	52	1	-2	-3	60	2	1	1	50	1	0	0	27.5	454	55
1	0	63	155	59	24.6	76	0	42	1	-2	-2	60	2	0	0	80	0	0	0	17	250	10
1	0	59	150.8	61.4	27	75	1	58	2	-1	-2	60	2	1	1	144	0	0	0	30.9	163	20
1	0	49	159.6	80.6	31.6	69	0	56	2	-1	-3	60	2	1	1	30	0	0	0	35.8	231	10
1	0	62	150.9	58.7	25.8	16	0	57	0	-3	-3	60	2	0	0	24	1	0	0	30.7	207	20
1	0	47	154.9	56.9	23.7	48	0	45	2	1	0	60	2	0	0	15	0	0	0	28.4	185	20
1	0	43	160.3	94.3	36.7	45	0	50	1	-2	-3	60	2	1	0	6	1	1	0	33.7	209	6
1	0	37	158.1	51	20.4	48	0	50	2	0	-1	60	2	1	1	4	0	0	0	31.6	255	0
2	0	50	153	57.1	24.4	75	0	43	1	-2	-2	60	3	0	0	36	0	0	0	22.7	186	10
2	0	72	157.7	65.5	26.3	34	0	58	2	-1	-1	60	2	0	0	30	1	1	0	14.8	158	100
2	0	61	148	57.6	26.3	52	0	33	2	-1	-1	60	3	1	1	30	0	0	0	29.2	260	0
2	0	50	153.8	65.7	27.8	93	0	46	1	-1	-3	60	2	1	1	80	0	0	0	38.9	238	30
2	0	52	149.2	66.1	29.7	108	0	58	2	-1	-2	60	2	1	1	3	0	0	0	25.8	266	30
2	0	40	163.9	61.7	23	82	0	53	2	-1	-2	60	3	0	0	10	0	0	0	41.9	267	0
2	0	55	151	59.2	25.9	24	0	35	1	-2	-2	60	3	1	1	378	0	0	0	24.9	217	6
1	1	61	162.8	48	18.1	56	0	55	1	-2	-2	60	3	1	1	200	1	0	0	17.5	167	10
1	1	60	159.5	45.7	18	23	0	35	2	-1	-3	60	3	1	0	8	1	0	0	28	264	0
2	1	51	156.2	54.9	22.5	53	0	38	2	0	-1	60	3	1	1	21	0	0	0	41.4	320	0
2	1	52	158.7	62.3	24.7	28	0	55	1	-1	-2	60	3	1	0	70	0	0	0	41.6	317	0
1	0	50	158	60	24	106	1	50	1	-2	-2	65	2	0	0	50	1	0	0	24.9	514	35
1	0	62	163	64.7	24.4	32	0	55	2	1	0	65	3	0	0	5	1	1	0	32.6	578	0
2	0	50	154	52.7	22.2	50	0	38	0	-3	-4	65	3	1	1	17	0	0	0	31.4	273	0
2	0	44	160.4	53	20.6	101	0	57	0	-3	-4	65	2	0	0	9	0	0	1	27	321	4
2	0	61	145.7	56.4	26.6	48	0	45	1	-2	-2	65	3	1	1	131	1	0	0	22.7	271	21
1	0	33	162	70.2	26.7	37	0	42	1	-2	-2	70	2	0	0	80	0	0	0	32.2	563	10
1	0	72	151	53	23.2	32	0	43	1	-2	-1	70	1	1	0	22.5	0	1	0	39.3	183	0
1	0	59	149.7	59.7	26.6	36	0	55	1	-1	-2	70	3	0	0	70	1	0	0	29.5	232	40
1	0	45	156	49	20.1	54	0	57	0	-2	-3	70	3	1	0	90	0	0	0	24	197	0
1	0	50	150.4	79.5	35.1	28	0	48	0	-2	-3	70	2	1	1	2	1	0	0	21.7	203	40
1	0	55	159.8	53.4	20.9	50	0	42	1	-1	-3	70	2	0	0	10	0	0	0	16.8	305	40
1	0	52	154.8	52.1	21.7	62	0	47	2	-1	-2	70	2	0	0	4	0	0	0	16.1	195	20
1	0	59	154.8	54.7	22.8	81	0	43	1	-2	-2	70	2	1	1	36	0	0	0	17.6	137	0
1	0	46	155	61.5	25.6	41	0	25	1	-2	-2	70	3	1	0	35	0	1	0	25.9	191	20
1	0	49	151.1	47.6	20.8	50	0	44	2	1	0	70	2	1	1	50	0	0	0	29	232	0
1	0	71	155.7	74.2	30.6	64	1	48	2	-1	-1	70	2	1	1	52	1	0	0	19	129	26
1	0	50	158.5	70	27.9	59	0	50	1	-2	-2	70	2	1	0	21	0	0	0	31	279	4
2	0	41	146	68	31.9	79	1	26	1	-2	-2	70	3	1	0	100	0	0	1	13.6	132	30
2	0	61	151	55.7	24.4	38	0	24	2	-1	-1	70	3	1	1	5	0	0	0	17.5	261	0
2	0	48	152.2	59.8	25.8	51	0	39	1	-1	-3	70	3	1	1	30	0	0	1	34	243	10
2	0	44	167.5	92.4	32.9	103	0	53	1	-1	-3	70	2	0	0	40	0	0	0	17.8	217	30
2	0	67	154.5	49.4	20.7	22	0	50	2	-1	-1	70	2	0	0	2	0	0	0	48.6	267	19
2	0	49	149.2	52.2	23.4	72	0	57	2	0	0	70	2	1	1	20	0	0	0	25.4	208	4
1	1	48	151.8	60.6	26.3	53	0	47	0	-3	-3	70	3	1	1	109	0	0	0	17.6	205	45
2	1	56	154.9	60	25	49	0	36	1	-2	-3	70	3	1	1	20	0	0	0	26.9	207	0
1	0	68	152	65	28.1	61	0	55	1	-2	-3	75	2	1	1	180	1	1	0	19	281	10
1	0	56	155.3	55.9	23.2	95	0	55	1	-2	-2	75	2	1	1	70	0	0	1	38.1	294	0
1	0	47	154	60	25.3	28	0	46	1	-2	-2	80	3	1	0	50	0	0	0	15.1	275	0
1	0	39	160.6	54.4	21.1	70	0	59	2	-1	-2	80	2	0	0	18.3	0	0	0	42.4	361	0
1	0	64	158	56.3	22.6	45	0	22	2	0	0	80	3	0	0	50	0	0	0	37.8	240	10
1	0	62	148.7	60.3	27.2	37	0	51	2	0	0	80	2	0	0	80	1	1	0	47.4	203	0
1	0	65	150.7	55.4	24.4	91	0	32	1	-1	-2	80	3	0	0	28	1	0	0	24.7	304	10
1	0	49	148.9	48.4	21.8	87	0	59	2	-1	-2	80	2	1	1	10	0	0	0	14	265	35
1	0	57	147.4	59	27.2	27	0	52	2	0	-1	80	3	1	0	11	0	0	0	14.6	261	46
1	0	47	157.1	55	22.3	96	0	45	2	-1	-1	80	2	0	0	18	0	0	1	21.3	230	11
2	0	35	155	58.7	24.4	63	1	31	1	-2	-2	80	3	1	1	100	0	0	0	37.8	252	0
2	0	33	162.6	51.2	19.3	98	0	30	1	-2	-2	80	3	1	1	130	0	0	0	25.6	205	20
2	0	46	152.4	57.6	24.8	105	1	38	1	-2	-2	80	2	0	0	130	0	0	0	20	244	10
2	0	46	154	59.2	25	42	0	32	1	-2	-2	80	3	0	0	5	0	0	0	30.2	246	4
2	1	64	158	75	30	55	0	36	1	-2	-2	80	3	1	1	424	1	1	0	19.1	221	3
2	0	57	156.3	54.1	22.1	90	0	57	1	-2	-2	85	2	1	1	14	0	0	1	23.2	212	16
1	0	53	150	54.5	24.2	105	0	59	1	-1	-2	90	2	1	0	30	1	0	0	16.1	232	10
1	0	26	157.7	47.9	19.2	60	0	25	0	-3	-2	90	2	0	1	101	0	0	0	23.5	228	0
1	0	39	152.5	64.2	27.6	40	0	20	2	0	0	90	2	1	0	15	0	0	0	35.1	250	0
1	0	48	160.6	66.3	25.7	79	1	59	2	0	-1	90	2	1	1	26	0	0	0	32	222	0
1	0	47	151.5	58.8	25.6	66	0	54	2	-1	0	90	3	0	0	14	0	1	0	21.2	254	3
2	0	64	158.1	53.4	21.4	37	0	48	2	0	-1	90	3	1	0	37	0	0	0	38.1	314	0
2	0	48	157.2	62.2	25.1	49	0	57	2	-1	-1	90	2	1	1	38	0	0	0	10.6	150	13
2	0	54	166.5	71.5	25.8	43	0	57	1	-1	-2	90	3	0	0	14	1	1	0	16.2	230	3
1	1	60	156.6	61.8	25.2	26	0	58	2	0	0	90	2	1	1	47	1	0	0	13	272	20

## Sheet: Sheet3
A02_Opmethod(1=TVT,2=TOT)
